# Supplementary material for: MITEs in the promoters of effector genes allow prediction of novel virulence genes in Fusarium oxysporum
Source: BMC Genomics. 2013 Feb 22;14:119. doi: 10.1186/1471-2164-14-119 (PMC3599309; doi:10.1186/1471-2164-14-119)
Supplement: Additional file 1 — Detailed annotation of the Fol4287 pathogenicity chromosome. [file 1471-2164-14-119-S1.xls]

## Sheet: Genes
FOXG number	supercontig	From	To	Predicted function of product or comment
Transcription factors
FOXG_14201	22	449902	451810	C2H2 finger domain protein; possibly orthologous to FVEG_03239 and FGSG_10517, several homologs in Fo (Chr3, 6)
FOXG_14211	22	504672	506156	related to C2H2 transcription factor (Azf1); similar to FVEG_07926, FGSG_13123 and FOXG_01564
FOXG_14230	22	644865	646478	bZIP transcription factor hacA / hac1
FOXG_14257	22	823575	826836	FTF1 homolog (in Broad annotation fused to EFE)
FOXG_14275	22	910257	911605	putative transcription factor; high similarity to FG05381 - 5 homologs in Fol genome
FOXG_14277	22	919505	922779	putative transcription factor; homologs in fungi; in total 9 homologs in Fol genome
FOXG_14293	22	998891	999268	C6 transcription factor, apparently no orthologs in Fv Fg; truncated?
FOXG_16414	36	97394	100323	FTF1 homolog
FOXG_17260	43	69705	70253	Fork head DNA binding domain; homologs in fungi
FOXG_17266	43	94842	97363	putative transcription factor, no close homologs in Fv, Fg or other fungi
FOXG_17458	51	76759	80046	FTF1 homolog
Chromatin related functions
FOXG_14161	22	176542	178056	kinetochore protein involved in chromosome segregation, multiple copies in Fol
FOXG_14165	22	196966	198053	contains Bromo Adjacent Homology domain
FOXG_14186	22	339821	340351	chromodomain-containing protein; several homologs on Chr3, 6
FOXG_14196	22	417377	418882	Smc, Chromosome segregation ATPase domain
FOXG_16427	36	240701	241654	related to poly(ADP)-ribose polymerase
Nucleic acid-related functions
FOXG_16453	36	387982	392912	RNA-directed RNA polymerase
FOXG_16455	36	396822	399988	RNA interference and gene silencing protein
FOXG_16456	36	402775	403449	ribonuclease
Methyl transferases
FOXG_14197	22	419967	423751	conserved in fungi, high similarity to FOXG_14205 and FOXG_12549 putative methyl transferases
FOXG_14205	22	469421	470332	Methyltransferase_11 domain, conserved in fungi, probably orthologous to FVEG_07415 and FGSG_12021, several homologs in Fo
FOXG_14224	22	629680	630513	methyltransferase-UbiE family protein
FOXG_14287	22	971623	972521	Methyl transferase, closest homologs in Fv and Fg
FOXG_16436	36	300001	301229	O-methyltransferase
FOXG_17454	51	43694	44506	methyltransferase-UbiE family protein
Cytochrome P450
FOXG_14148	22	108599	109601	Cytochrome P450 monooxygenase (partial)
FOXG_16410	36	72753	74066	Cytochrome P450 monooxygenase
FOXG_16432	36	277167	277808	Cytochrome P450 monooxygenase
FOXG_17449	51	23604	25084	Cytochrome P450 monooxygenase
FOXG_17452	51	28321	30002	Cytochrome P450 monooxygenase
FOXG_17455	51	45714	46929	Cytochrome P450 monooxygenase
Transporters
FOXG_14147	22	97126	98517	ABC multidrug transporter (not present in Fv, Fg)
FOXG_14248	22	775353	777087	MFS transporter
FOXG_16407	36	45937	46432	MFS transporter
Small secreted proteins (<300 residues); pseudogenes in blue
FOXG_16418	36	116409	117260	SIX1 (AVR3)
FOXG_16416	36	108933	109631	SIX2
FOXG_16398	36	4993	5484	SIX3 (AVR2)
	36	3273	3407	SIX5
FOXG_14246	22	761399	762125	SIX6
	51	65216	65875	SIX7
FOXG_16464	36	468654	469317	SIX8
FOXG_17445	51	6999	7662	SIX8
FOXG_14223	22	604780	605124	SIX9
FOXG_17457	51	60669	61188	SIX10
	22	806692	807024	SIX11
	51	62415	62753	SIX12
	36	135867	136180	SIX14
	36	201730	202101	homolog of Ave1 of Verticillium
FOXG_17276	43	167679	168110	small secreted protein with LysM domain (peptidoglycan / chitin binding)
FOXG_14140	22	39637	40008	putative effector
	51	127492	128836	putative effector
FOXG_17244	43	1971	3282	putative effector (large intron in gene model probably not real)
	22	460299	461327	putative effector gene; low similarity to other Fol and fungal proteins; 1 intron
	36	244679	244864	putative effector; two homologs in Fol
	36	113606	113889	putative effector
	51	94510	95069	SIX1-H (pseudogene)
	51	51268	51633	putative effector pseudogene - similar to small secreted proteins in other strains
	22	79013	79156	putative effector pseudogene
FOXG_14253	22	798910	799764	homolog of small secreted proteins in other Fo strains but no SP (frameshift)
Secreted enzymes
FOXG_14234	22	666276	668875	bifunctional catalase-peroxidase
FOXG_17460	51	106297	107092	bifunctional catalase-peroxidase
FOXG_14258	22	830929	833119	in xylem secreted oxidoreductase ORX1
FOXG_14236	22	689228	691361	highly similar to secreted oxidoreductase ORX1
FOXG_16409	36	65112	67578	beta-1,3 exoglucanase
FOXG_16426	36	237762	238826	FAD dependent oxidoreductase
FOXG_16430	36	266192	267709	possible class V chitinase
FOXG_16439	36	319088	319795	related to riboflavin aldehyde-forming enzyme
FOXG_17462	51	132448	133219	Astacin-like metalloprotease
Other secreted proteins
FOXG_14177	22	282668	283473	conserved glycine-rich secreted protein; GPI anchor
FOXG_14249	22	782171	783748	probably secreted, no homologs
FOXG_14250	22	784485	785290	conserved secreted protein; possible GPI anchor; similarity to FOXG_12416 and FOXG_12472 on Chr3
FOXG_14254	22	808873	810857	conserved secreted protein
FOXG_16435	36	299098	299691	secreted protein; high similarity to FOXG_17328 (chr3) , FOXG_17090 (chr6) and FOXG_13743 (Chr10); also homologs in other fungi
Proteases (apparently intracellular)
FOXG_14194	22	400742	403458	serine protease, multiple homologs on Chr3, 6 (e.g. FOXG_12551)
FOXG_14199	22	434568	437404	Calpain family cysteine protease, conserved in fungi
FOXG_14243	22	750602	750940	aspartic endopeptidase
FOXG_16401	36	20464	22303	metallopeptidase
Other (intracellular) enzymes / metabolism
FOXG_14149	22	114038	114925	glucose N-acetyltransferase, additional copies on Chr3, 6
FOXG_14200	22	440023	441179	related to aspartyl/glutamyl-tRNA(Gln) amidotransferase subunit A, related to FOXG_14206 and close homologs on Chr3,4,10
FOXG_14206	22	479717	481236	related to aspartyl/glutamyl-tRNA(Gln) amidotransferase subunit A; several copies in Fo, related to FOXG_14200 and close homologs on Chr3,4,10
FOXG_14216	22	522610	524460	(histone) N-acetyltransferase (GNAT) domain, similarity to beta-N-acetylglucosaminidase, possibly orthologous to FVEG_07996 and FGSG_07167, several homologs in Fo on Chr3,5,6
FOXG_14225	22	630888	631851	cyclopentanone 1,2-monooxygenase [Pyrenophora tritici-repentis] / steroid monooxygenase
FOXG_14227	22	633300	634250	NADP(+)-dependent dehydrogenase
FOXG_14251	22	786579	788396	bacterial-type 3-ketosteroid-delta-1-dehydrogenase (fumarate reductase/succinate dehydrogenase)
FOXG_14280	22	929208	929669	predicted hydrolase, closest homologs are plant proteins
FOXG_14289	22	982169	983575	glycosyl transferase; ortholog of FVEG_02568
FOXG_14290	22	984163	984840	possible NAD-dependent epimerase/dehydratase; ortholog of FVEG_02567
FOXG_14298	22	1016524	1017570	Esterase/lipase superfamily (alpha/beta hydrolase domain); no orthologs in Fv, Fg
FOXG_16408	36	58462	59669	alpha N-acetylglucosamine transferase
FOXG_16417	36	111713	113268	Salicylate hydrolase homolog (SHH1)
FOXG_16452	36	387045	387698	NadR domain (Predicted ATPase/kinase involved in NAD metabolism)
FOXG_17257	43	60221	61533	chitinase, not secreted; highly similar to FOXG_00921 (Chr1), possibly orthologous to FVEG_00592 and FGSG_00952
FOXG_17267	43	112156	112822	Carboxymuconolactone decarboxylase (involved in protocatechuate catabolism); homologs in fungi
FOXG_17272	43	128985	133027	peptide synthase/polyketide synthase
FOXG_17447	51	19685	21500	glycosyl transferase
FOXG_17453	51	41315	43616	squalene-hopene-cyclase
FOXG_17456	51	47327	48145	Tri7 homolog (Tri7 is required for acetylation of the oxygen on C-4 of T-2 toxin)
Vegetative incompatibility
FOXG_14188	22	359062	360602	vegetative incompatibility protein HET-E-1; NACHT and WD40 domain protein; several homologs in Fv, Fg and other fungi
FOXG_14283	22	944458	949938	homology to Ankyrin repeat/phosphorylases in Fol on Chr3,6,12,14
FOXG_14284	22	951492	954916	homology to Ankyrin repeat/phosphorylases
FOXG_14292	22	990454	994048	Pfs, NACHT, Ankyrin repeats, close homologs in Fo (e.g. FOXG_14777.2), many homologs in fungi
Protein kinases
FOXG_16450	36	382330	383503	protein kinase
FOXG_16460	36	433223	434488	protein kinase
Other functions
FOXG_14156	22	156138	157369	G1 cyclin, similar to FVEG_00602, FGSG_00941 and FOXG_14176
FOXG_14172	22	232429	233386	similarity to haemolysin-III channel protein / adiponectin receptor; in total 5 homologs in Fo on Chr 3,6,9,14
FOXG_14175	22	265614	265907	identical to FOXG_14156 cyclin (partial)
FOXG_14176	22	279804	280807	G1 cyclin, similar to FVEG_00602, FGSG_00941 and FOXG_14156
FOXG_14208	22	487291	488404	putative G protein-coupled receptor alpha
FOXG_14288	22	973844	974332	ATP synthase subunit D, very highly conserved (but no ortholog in Fv, Fg ortholog is FGSG_04285)
FOXG_16431	36	274794	275993	similar to ABA3 of Botrytis, required for abscisic acid biosynthesis
FOXG_16445	36	355767	356108	RTX superfamily of bacterial toxins; similarity to FG09242
FOXG_16449	36	378235	380752	dynamin family GTPase
FOXG_17252	43	39211	40206	similarity to haemolysin-III channel protein / adiponectin receptor and FOXG_17118, no orthologs in Fg, Fv
No function assigned, related sequences in fungi
FOXG_14134	22	2123	2841	weak homologs in Aspergillus and Penicillium
FOXG_14135	22	6283	6964	homologs in Aspergillus and Penicillium
FOXG_14137	22	15337	17181	possibly orthologus to FVEG_05466 and FG06651, repetitive in Fol
FOXG_14143	22	80300	80934	integral membrane protein, homolog of FG07663
FOXG_14144	22	82749	84743	similar to FOXG_14183, FVEG_09559 and FG01478
FOXG_14151	22	122500	122775	weak similarity to FG11447
FOXG_14152	22	128571	129307	weak similarity to FG01049
FOXG_14153	22	135532	144990	conserved in fungi, possibly EF hand family protein
FOXG_14164	22	193044	193763	contains von Willebrand factor (vWF) type A domain
FOXG_14167	22	204307	205594	possibly orthologous to FVEG_11307 and FGSG_12266, repeated in Fo (FOXG_17117 (Chr6), FOXG_14179 (Chr14), FOXG_13880 (Chr10))
FOXG_14171	22	229717	230070	homologs in fungi
FOXG_14179	22	297805	299039	possibly orthologous to FVEG_11307 and FGSG_12266, repeated in Fo (FOXG_17117 (Chr6), FOXG_14167 (Chr14), FOXG_13880 (Chr10))
FOXG_14181	22	318763	320201	conserved in fungi
FOXG_14182	22	322308	323626	similarity to FVEG_02531, FGSG_08924 and several proteins in Fo
FOXG_14183	22	326113	328535	possibly orthologous to FVEG_09559 and FGSG_01478
FOXG_14184	22	328790	329434	possibly orthologous to FVEG_02865 and FGSG_11581; several homologs in Fo, no homologs in other fungi
FOXG_14189	22	361572	362606	possibly orthologous to FGSG_13477
FOXG_14191	22	395855	396287	possibly MYB DNA-binding domain
FOXG_14209	22	492768	493799	similar to FVEG_04008 and FGSG_09457, several homologs in Fo
FOXG_14212	22	508177	509008	possibly orthologous to FGSG_09277, several homologs in Fo
FOXG_14213	22	511528	512181	similarity to FVEG_08482, FGSG_03230 and FOXG_10021
FOXG_14214	22	514614	516998	homologs in Pyrenomycetes, several homologs in Fo
FOXG_14215	22	520329	521142	similar to FVEG_07854 and FGSG_13145, several homologs in Fo on Chr3,5,6
FOXG_14217	22	525170	525586	conserved in fungi (small protein, cysteines conserved); ortholog of FVEG_04280 and FGSG_05357, several close homologs in Fo on Chr2a,3,6
FOXG_14218	22	527006	528172	conserved in fungi; possibly orthologous to FVEG_04226 and FGSG_05307, several homologs in Fo on Chr2a,3,6
FOXG_14220	22	534259	535734	many close homologs in Fol on Chr3,5,6; similar to FG06651
FOXG_14221	22	539241	543787	possibly orthologous to FVEG_11510 and FG10835, 10 homologs in Fo on Chr3,6,9,14
FOXG_14231	22	648391	648873	similar to hypothetical protein PTRG_09253 of Pyrenophora tritici-repentis; overlaps with retrotransposon
FOXG_14233	22	652339	655065	similar to FG03670
FOXG_14242	22	745471	746343	similarity to FG03141
FOXG_14244	22	754466	754828	similarity to FG09242
FOXG_14272	22	896564	898392	high similarity to FG10047 - four homologs in Fol
FOXG_14273	22	899221	904167	similar to IDC1; in total 10 homologs in Fol genome
FOXG_14274	22	907912	909198	homologs in fungi; in total 11 homologs in Fol genome
FOXG_14276	22	913219	914343	homologs in fungi; in total 10 homologs in Fol genome
FOXG_14281	22	935714	937981	highly similar to FOXG_07107 (Chr6); many homologs in fungi
FOXG_14282	22	941107	943018	many homologs in Chaetomium
FOXG_14297	22	1014471	1015622	BTB/POZ domain protein, no orthologs in Fv, Fg
FOXG_16405	36	31773	32798	similar to FG11120
FOXG_16424	36	223597	224167	similar to FG03829
FOXG_16433	36	281559	282479	contains von Willebrand factor (vWF) type A domain
FOXG_16437	36	302386	303260	similarity to FG02705
FOXG_16444	36	348667	348879	similarity to FG11335
FOXG_16459	36	423336	430501	homologs in Nectria, Metarhizium and a few other fungi; in part identical to FOXG_06946 (Chr6); 3 other homologs on Chr3,6, unpositioned scaffolds
FOXG_16461	36	451070	453744	homologs in other fungi (not Fusarium spp.); 10 (near) identical sequences on Chr2a,3,7,14,15,unpositioned scaffolds
FOXG_16462	36	454784	458843	homologs in other fungi (not Fusarium spp.); 6 (near) identical sequences on Chr2a,3,15,unpositioned scaffolds
FOXG_16465	36	472037	477690	homologs in other fungi (not Fusarium spp.); 8 near identical homologs on Chr2a,3,14,15,unpositioned scaffolds
FOXG_17245	43	8763	9396	similar to FG04613, no homologs in other fungi
FOXG_17246	43	9666	10170	conserved in fungi
FOXG_17250	43	33464	34626	several homologs in LS regions of Fol; weak homologs in other fungi
FOXG_17251	43	36535	37466	weak homologs in LS regions of Fol and in other fungi
FOXG_17254	43	44271	46214	related to TPR domain proteins and kinesin light chain; no close homologs in Fv, Fg
FOXG_17258	43	64843	66606	homologs in LS regions including FOXG_14181 (Chr14) and in other fungi (middle part)
FOXG_17446	51	12052	15096	homologs in other fungi (not Fusarium spp.); 8 near identical homologs on Chr2a,3,14,15,unpositioned; next to SIX8; subtelomeric?
FOXG_17459	51	96858	98371	integral membrane protein
No function assigned, related sequences only in Fol
FOXG_14138	22	32356	32621	very small; homology to 2 larger proteins: FOXG_15923 (Chr2b) and FOXG_17320 (Chr3); overlaps with LINE elements
FOXG_14155	22	152475	153548	similar to FOXG_14174 on Chr14
FOXG_14157	22	161298	162465	similarity to FOXG_07117 on Chr6
FOXG_14160	22	175903	176247	very small; homology to 5 proteins on chr3,6 and unpositioned (e.g. FOXG_06542)
FOXG_14162	22	186332	186748	similar to FOXG_12542 (Chr3)
FOXG_14174	22	256242	257310	similar to FOXG_14155 on Chr14
FOXG_14185	22	330094	330246	very small; homology to 4 larger proteins on Chr3,6 and unpositioned (e.g. FOXG_06542)
FOXG_14195	22	404737	406385	very small; 4 nearly identical homologs on Chr3,6 (e.g. FOXG_12550)
FOXG_14198	22	426557	427534	4 nearly identical homologs on Chr3,6 (e.g. FOXG_12548)
FOXG_14219	22	530047	531540	similarity to FOXG_14259
FOXG_14259	22	837553	839070	similarity to FOXG_14219
FOXG_14264	22	867103	867909	7 (larger) homologs on Chr3,6 (e.g. FOXG_06908)
FOXG_14265	22	868265	868833	very small; 7 (larger) homologs on Chr3,6 (e.g. FOXG_06908)
FOXG_14267	22	881009	881507	very small; 3 highly similar (but larger) homologs on Chr3,6
FOXG_14279	22	924453	925626	very small; 3 near identical (but larger) homologs on Chr3,6
FOXG_16434	36	291392	292411	internal NQTP repeats; highly similar to FOXG_17329 (Chr3) and FOXG_17089 (Chr6); no close homologs in other fungi
FOXG_16447	36	360130	362673	similarity to FOXG_16461; homologs in other fungi (not Fusarium spp.)
FOXG_16448	36	363256	365494	similarity to FOXG_16462; homologs in other fungi (not Fusarium spp.)
FOXG_17256	43	58474	59178	4 transmembrane regions; only homologs in Fol LS regions
No function assigned, no similarities
FOXG_14141	22	44647	44970
FOXG_14150	22	117963	119346
FOXG_14154	22	146880	147752
FOXG_14158	22	165542	165930
FOXG_14159	22	171629	171991
FOXG_14163	22	191161	191612
FOXG_14168	22	217390	218863
FOXG_14169	22	219435	219975
FOXG_14170	22	227262	227852
FOXG_14173	22	243315	243650
FOXG_14187	22	358630	358796
FOXG_14192	22	397355	397880
FOXG_14193	22	398765	399473
FOXG_14202	22	453436	454164
FOXG_14203	22	456290	456651
FOXG_14204	22	459594	460115
FOXG_14207	22	483136	484928
FOXG_14210	22	502277	503548
FOXG_14226	22	632222	632705
FOXG_14232	22	650981	651289
FOXG_14240	22	711073	711549
FOXG_14241	22	740435	741588
FOXG_14252	22	791155	791789
FOXG_14266	22	875989	876404	internal DNA repeat
FOXG_14270	22	890526	890855
FOXG_14271	22	892878	893540
FOXG_14285	22	955694	956368
FOXG_14286	22	967954	969256
FOXG_14294	22	1000621	1001615
FOXG_14295	22	1003443	1004838
FOXG_14296	22	1009328	1009904
FOXG_14299	22	1018998	1019385
FOXG_16402	36	23889	24852
FOXG_16403	36	29788	30156
FOXG_16404	36	30540	30936
FOXG_16406	36	33166	34085
FOXG_16425	36	231547	232665
FOXG_16428	36	247425	248891
FOXG_16429	36	261700	263301
FOXG_16438	36	304137	304970
FOXG_16441	36	322081	322994
FOXG_16443	36	348560	348658
FOXG_16446	36	359103	359609
FOXG_16451	36	384716	386177
FOXG_16457	36	403508	404935
FOXG_16458	36	409442	411989
FOXG_16466	36	479283	480376
FOXG_17247	43	16435	18988
FOXG_17248	43	20304	21169
FOXG_17253	43	42896	43470
FOXG_17255	43	49675	50279
FOXG_17259	43	66993	67747
FOXG_17261	43	71043	71759
FOXG_17262	43	72867	73832
FOXG_17263	43	79226	79633
FOXG_17264	43	81716	82614
FOXG_17265	43	92736	93740
FOXG_17448	51	21802	22623
FOXG_17450	51	25886	26681
FOXG_17451	51	27178	28106

## Sheet: TEs
FOXG number	supercontig	From	To	TE description
FOXG_14222	22	558106	562091	Helitron
	22	682968	689072	Helitron
FOXG_14245	22	755410	761148	Helitron
FOXG_16413	36	90538	96830	Helitron
FOXG_16419	36	120715	125348	Helitron
FOXG_16423	36	187666	192030	Helitron
FOXG_16442	36	329286	331523	Helitron
FOXG_17273	43	133124	139249	Helitron
	22	1	499	Helitron (truncated by end of contig)
FOXG_14180	22	314736	317793	FoCrypton
	51	91631	94509	Drifter
	36	372193	375586	NhORF4
	22	612460	618429	NhORF4 (ORF disrupted by Frodo)
	22	89399	92012	Folyt1
	36	351130	353743	Folyt1
	43	150008	152621	Folyt1
	36	124550	126866	Folyt2 (one IR missing)
	22	336883	339875	Hornet
	22	412746	415738	Hornet
	36	76654	79648	Hornet
	36	143534	146527	Hornet
	36	219557	222551	Hornet
	43	187925	190902	Hornet
	51	81155	84151	Hornet
	22	620715	621714	Hornet (5' end, one IR)
	22	612057	612205	Hornet fragment
	22	669744	669809	Hornet fragment
	43	177701	177795	Hornet, 3' end
	43	167009	167155	Hornet, internal fragment
	22	677869	678627	HornetS
	22	929811	930569	HornetS
	51	116466	117224	HornetS
	22	624970	625325	HornetS (truncated by gap in sequence)
	43	24416	27472	Sam
	22	614193	617000	Frodo
	43	155069	157909	Frodo
	36	203405	205851	Frodo (one IR missing)
	22	40421	40565	Frodo (small fragment, 5' end)
	43	99317	102067	Frodo
FOXG_14228	22	634862	637187	YahAT1
FOXG_16399	36	6854	9178	YahAT1
FOXG_16411	36	74302	76626	YahAT1
FOXG_17271	43	125984	128307	YahAT1
FOXG_17274	43	142123	144446	YahAT1
	22	478579	479175	YahAT1-S
FOXG_14139	22	33252	36249	YahAT2
FOXG_14263	22	850248	853127	YahAT2
FOXG_14300	22	1020830	1023708	YahAT2
FOXG_16412	36	82312	85191	YahAT2
FOXG_17275	43	153820	155069	YahAT2
FOXG_14291	22	985146	988218	YahAT2 (internal sequence gap)
	36	1	462	YahAT2 (truncated by end of contig)
	36	195833	196694	YahAT2 fragment
FOXG_17277	43	186056	187924	YahAT2, 5' end
FOXG_14255	22	816626	818811	YahAT3
	22	623239	626400	YahAT3 (disrupted by gap in sequence and hornetS)
FOXG_17268	43	115599	116410	YahAT3, 5' end (deletions, insertions)
	22	74853	77816	YahAT4
	22	618621	620703	YahAT4 (truncated)
	36	192091	194435	YahAT5
	51	87390	89734	YahAT5
	22	77816	78834	YahAT5 (truncated)
	22	622075	623238	YahAT5 (truncated)
	22	27528	30498	YahAT6
	22	407824	410789	YahAT6
	22	861009	863979	YahAT6
	22	11432	12630	YahAT6 (incomplete)
	22	223511	224571	YahAT6 (incomplete)
	22	224715	225779	YahAT6 (incomplete)
	51	15059	18701	YahAT6 (interrupted by Foxy)
	36	196695	199461	YahAT7 (full length)
	51	117474	119651	YahAT7 (incomplete)
	22	627669	627739	YahAT7 fragment
	22	679944	680014	YahAT7 fragment
	22	844240	844310	YahAT7 fragment
	36	57290	58181	YahAT7 fragment
	36	58354	58459	YahAT7 fragment
	36	466663	466756	YahAT7 fragment
	51	5008	5101	YahAT7 fragment
	51	127634	127882	YahAT7 fragment
	22	253251	255465	Fot2 (full length)
	22	285022	287237	Fot2 (full length)
	36	205850	208057	Fot3 (full length)
	43	109117	111327	Fot3 (full length)
	22	700891	702245	Fot3 (truncated)
	22	46902	47096	Fot3 fragment
	22	692444	692697	Fot3 fragment
	22	698440	699042	Fot3 fragment
	51	131619	131878	Fot3 fragment
	51	69900	71500	Fot4 (incomplete)
	22	548432	550311	Fot5
	22	804609	806426	Fot5
	22	68357	70666	Fot5 (50 bp IR)
	22	699048	700892	Fot5 (full length)
	22	833240	835105	Fot5 (full length)
	22	634259	634861	Fot5 (interrupted by YahAT1 and incomplete)
	22	637186	638028	Fot5 (interrupted by YahAT1 and incomplete)
	22	148838	150701	Fot5 (prototype)
	43	1	431	Fot5 (truncated by end of contig)
	22	562418	564280	Fot5 (truncated)
	36	675	2351	Fot5 (truncated)
	36	107009	108764	Fot5 (truncated)
	36	349240	350323	Fot5 (truncated)
	51	38188	40051	Fot5 (truncated)
	51	66140	68058	Fot5 (truncated)
	22	50497	50810	Fot5 fragment
	22	79418	80002	Fot5 fragment
	22	800624	800931	Fot5 fragment
	22	1030199	1030514	Fot5 fragment
	36	2387	2609	Fot5 fragment
	36	181787	182473	Fot5 fragment
	36	278753	279333	Fot5 fragment
	36	289353	290613	Fot5 fragment
	43	167196	167596	Fot5 fragment
	22	712273	714531	Fot6
	36	54597	56824	Fot6
	43	178047	180277	Fot6
	22	388693	390589	Fot6 - truncated
	22	81919	82285	Fot6 fragment
	22	649197	650050	Fot6 fragment
	22	251567	252264	Fot8 (internally deleted; 19 bp IR)
	36	310547	312510	Fot8 (prototype)
	36	70893	71738	Impala, ORF with internal stop
	51	85000	86200	Impala, ORF with internal stops
	22	121379	121747	impalaE (internally deleted)
	22	27323	27527	Hop (internal fragment)
	22	302057	304996	Hop3
	22	680030	682969	Hop3
	36	26615	29554	Hop3
	36	233344	236283	Hop3
	51	113813	117449	Hop3 (interrupted by HornetS)
	22	731358	740320	Hop3 (interrupted by MAGGY-like retrotransposon)
	22	545479	546583	Hop4 (truncated)
	22	376905	381680	Hop4 (two internal sequence gaps)
	22	49366	49439	Hop4 fragment
	36	353746	353992	Hop4 fragment
	36	350318	351166	Hop4, partial, internal stop
FOXG_14301	22	1025535	1029502	Hop5
	36	227065	227332	Hop5 (with large internal deletion)
	22	676276	679945	Hop6 (disrupted by HornetS)
	43	180449	181211	Hop6 (internal deletion)
	22	340674	340846	Hop6 fragment
	22	798289	798636	Hop6 fragment
	36	153254	153332	Hop6 fragment
	36	325767	325822	Hop6 fragment
	36	336762	338774	Hop6-like (29 bp IR)
	51	126803	127096	Gimli (one IR truncated)
	22	714794	714860	Gimli2 fragment
	51	55055	55165	Gimli2 fragment
FOXG_14145	22	92043	94684	Marsu
FOXG_14146	22	94937	95872	Marsu
FOXG_14235	22	672019	674349	Marsu
FOXG_14256	22	819759	822221	Marsu
FOXG_16415	36	103124	105634	Marsu
FOXG_16420	36	130359	132542	Marsu
FOXG_17461	51	123716	125986	Marsu
FOXG_16463	36	463455	466104	Marsu (incomplete)
FOXG_17444	51	1805	4598	Marsu (incomplete)
	22	725517	726024	Marsu fragment
	22	66344	66742	mFot5
	22	67454	67878	mFot5
	22	86331	87080	mFot5
	22	550326	550874	mFot5
	22	550875	551280	mFot5
	36	20025	20466	mFot5
	36	201009	201437	mFot5
	36	394719	395310	mFot5
	51	37715	38157	mFot5
	51	64481	64909	mFot5
	51	30954	36996	mFot5 (interrupted by NHT2-like retrotransposon)
	22	603957	604043	mFot5 fragment
	51	130335	130423	mFot5 fragment
	36	2623	2760	mFot5 partial
	22	78900	78992	mimp
	36	114995	115217	mimp
	22	43817	44029	mimp1
	22	87685	87897	mimp1
	22	87986	88206	mimp1
	22	656078	656300	mimp1
	22	656745	656966	mimp1
	22	807877	808098	mimp1
	36	4539	4760	mimp1
	36	109843	110064	mimp1
	36	136862	137084	mimp1
	43	114631	114851	mimp1
	43	145111	145333	mimp1
	43	149670	149892	mimp1
	51	40398	40619	mimp1
	51	54277	54489	mimp1
	51	59847	60059	mimp1
	51	105153	105375	mimp1
	22	14201	14238	mimp1 (truncated)
	22	754802	754916	mimp1 (truncated)
	36	88896	89040	mimp1 (truncated)
	51	63608	63693	mimp1 (truncated)
	51	68593	68646	mimp1 (truncated)
	22	605374	605873	mimp1 (with insertion)
	36	61237	61616	mimp1 (with insertion)
	51	75067	76279	mimp1 (with insertion)
	22	607449	607526	mimp2
	22	807347	807560	mimp2
	36	60055	60268	mimp2
	36	200728	200941	mimp2
	43	147371	147584	mimp2
	51	37140	37353	mimp2
	51	68173	68386	mimp2 (truncated)
	22	647061	647275	mimp3
	22	675302	675516	mimp3
	43	158575	158790	mimp3
	51	44641	44856	mimp3
	51	52329	52543	mimp3
	51	22855	23279	mimp3 (with mimp4 insertion)
	22	49652	49867	mimp4
	22	87384	87587	mimp4
	22	762794	763009	mimp4
	22	830149	830374	mimp4
	36	60834	61039	mimp4
	36	118118	118337	mimp4
	36	136439	136644	mimp4
	36	137396	137616	mimp4
	43	149238	149452	mimp4
	51	37391	37595	mimp4
	51	59542	59760	mimp4
	51	96237	96453	mimp4
	51	129823	130029	mimp4
	51	130073	130290	mimp4
	36	96829	97033	mimp4 (imperfect IRs)
	51	22968	23174	mimp4 (in mimp3)
	51	58795	58904	mimp4 fragment
	51	113576	113812	DNA transposon - unclassified, fragment
	22	244167	244284	DNA transposon - unclassified, fragment
FOXG_17270	43	121713	124687	DNA transposon - unclassified (20 bp IRs)
	22	638031	642209	DNA transposon - unclassified (20+21 bp IR)
	22	869755	870014	DNA transposon - unclassified (23 bp IR)
	22	655083	655319	DNA transposon - unclassified (28 bp IR)
FOXG_16422	36	146489	148210	DNA transposon - unclassified (33 bp IR)
	43	168724	170896	DNA transposon - unclassified (40 bp IR)
	22	778685	780593	DNA transposon - unclassified (incomplete)
	36	61659	63468	DNA transposon - unclassified
	36	19709	20551	DNA transposon - unclassified, fragment
	36	68510	69242	DNA transposon - unclassified, fragment
	36	69410	69521	DNA transposon - unclassified, fragment
	22	752620	753216	DNA transposon - unclassified, fragment
	22	37550	37815	DNA transposon - unclassified, fragment
	22	48700	48770	DNA transposon - unclassified, fragment
	22	227744	228747	DNA transposon - unclassified, fragment
	22	228682	229636	DNA transposon - unclassified, fragment
	22	609229	609278	DNA transposon - unclassified, fragment
	22	670796	671167	DNA transposon - unclassified, fragment
	22	841936	842146	DNA transposon - unclassified, fragment
	22	950097	950381	DNA transposon - unclassified, fragment
	36	85399	86244	DNA transposon - unclassified, fragment
	36	195051	195645	DNA transposon - unclassified, fragment
	43	150851	151299	DNA transposon - unclassified, fragment
	43	152030	152201	DNA transposon - unclassified, fragment
	22	671166	672024	DNA transposon - unclassified (21 bp IR)
	51	52878	54098	unclassified TE, 29 bp IR, interrupted by Foxy
	22	791716	792087	Unclassified TE, 19 bp IR
	22	803491	804004	Unclassified TE, 22 bp IR
	22	340488	340671	unclassified TE; 20 bp IR
	22	173207	174138	unclassified TE; 20 bp IR and internal 22 bp IR
	36	357654	357887	unclassified TE; 21 bp IR
	43	160336	161709	unclassified TE; 21 bp IR
	22	373303	376358	unclassified TE; 22 bp IR
FOXG_16440	36	320216	320634	unclassified TE; 26 bp IR
	51	18913	19028	unclassified TE; 27 bp IR
	51	61548	61791	unclassified TE; 27 bp IR
	51	40923	41092	unclassified TE; 48 bp IR
	43	12663	15532	unclassified TE; 75 bp IR
	22	180205	186224	MAGGY-like retrotransposon
	22	306995	313010	MAGGY-like retrotransposon
	22	551281	556858	MAGGY-like retrotransposon
	22	731861	737878	MAGGY-like retrotransposon
	22	71000	71146	MAGGY-like retrotransposon fragment
	22	386536	386606	MAGGY-like retrotransposon fragment
	22	644253	644325	MAGGY-like retrotransposon fragment
	22	648698	648916	MAGGY-like retrotransposon fragment
	22	717239	717364	MAGGY-like retrotransposon fragment
	22	721726	724181	MAGGY-like retrotransposon fragment
	22	724816	724962	MAGGY-like retrotransposon fragment
	22	726141	727159	MAGGY-like retrotransposon fragment
	22	727794	727940	MAGGY-like retrotransposon fragment
	22	800319	800460	MAGGY-like retrotransposon fragment
	36	415954	419632	MAGGY-like retrotransposon fragment
FOXG_14142	22	72241	74825	MAGGY-like retrotransposon; incomplete 5' end
	36	366128	371740	NHT2-like retrotransposon - full length
	43	161853	167009	NHT2-like retrotransposon - incomplete
	36	208736	213651	NHT2-like retrotransposon (incomplete)
	36	6046	10370	NHT2-like retrotransposon (interrupted by YahAT1 and incomplete)
	22	3866	4037	NHT2-like retrotransposon fragment
	22	50970	51032	NHT2-like retrotransposon fragment
	22	66754	66933	NHT2-like retrotransposon fragment
	22	70665	70759	NHT2-like retrotransposon fragment
	22	96938	97143	NHT2-like retrotransposon fragment
	22	220356	220543	NHT2-like retrotransposon fragment
	22	313364	313556	NHT2-like retrotransposon fragment
	22	331665	336859	NHT2-like retrotransposon fragment
	22	357670	357859	NHT2-like retrotransposon fragment
	22	403508	403607	NHT2-like retrotransposon fragment
	22	628816	629022	NHT2-like retrotransposon fragment
	22	649003	649196	NHT2-like retrotransposon fragment
	22	655423	655600	NHT2-like retrotransposon fragment
	22	665311	665521	NHT2-like retrotransposon fragment
	22	676065	676275	NHT2-like retrotransposon fragment
	22	692694	696046	NHT2-like retrotransposon fragment
	22	697169	698441	NHT2-like retrotransposon fragment
	22	725289	725417	NHT2-like retrotransposon fragment
	22	763467	763636	NHT2-like retrotransposon fragment
	22	764139	764224	NHT2-like retrotransposon fragment
	22	873466	873661	NHT2-like retrotransposon fragment
	22	912418	912606	NHT2-like retrotransposon fragment
	22	967663	967798	NHT2-like retrotransposon fragment
	22	974562	978672	NHT2-like retrotransposon fragment
	22	979033	979912	NHT2-like retrotransposon fragment
FOXG_16400	36	13167	14173	NHT2-like retrotransposon fragment
	36	14174	14713	NHT2-like retrotransposon fragment
	36	16671	18029	NHT2-like retrotransposon fragment
	36	25007	25121	NHT2-like retrotransposon fragment
	36	61615	61660	NHT2-like retrotransposon fragment
	36	63502	63589	NHT2-like retrotransposon fragment
	36	85198	85387	NHT2-like retrotransposon fragment
	36	132691	132907	NHT2-like retrotransposon fragment
FOXG_16421	36	142823	143535	NHT2-like retrotransposon fragment
	36	395350	395465	NHT2-like retrotransposon fragment
	36	395466	395645	NHT2-like retrotransposon fragment
	36	395636	395684	NHT2-like retrotransposon fragment
	43	1680	1729	NHT2-like retrotransposon fragment
	43	32273	32440	NHT2-like retrotransposon fragment
	43	34946	35100	NHT2-like retrotransposon fragment
	51	30706	30885	NHT2-like retrotransposon fragment
	51	31095	36703	NHT2-like retrotransposon fragment
	51	40751	40908	NHT2-like retrotransposon fragment
	51	48581	51194	NHT2-like retrotransposon fragment
	51	73006	73155	NHT2-like retrotransposon fragment
	51	103710	104105	NHT2-like retrotransposon fragment
	51	131396	131607	NHT2-like retrotransposon fragment
	36	34225	40074	Pcretro3-like retrotransposon - (almost?) full length
	22	17437	21034	Pcretro3-like retrotransposon (incomplete)
	22	25932	27322	Pcretro3-like retrotransposon (incomplete)
	43	172168	175959	Pcretro3-like retrotransposon (incomplete)
	36	249767	257614	Skippy - full length
	22	65845	66025	Skippy fragment
	22	68190	68358	Skippy fragment
	22	829701	829886	Skippy fragment
	36	285323	285425	Skippy fragment
	51	73155	73236	Skippy fragment
	51	54567	54995	Skippy LTR
	36	420357	421033	Skippy-like retrotransposon fragment
	22	49242	49365	solo-LTR Gollum
	22	145035	145188	solo-LTR Gollum
	22	195060	195214	solo-LTR Gollum
	22	438906	439059	solo-LTR Gollum
	22	647984	648135	solo-LTR Gollum
	22	835329	835479	solo-LTR Gollum
	22	988969	989124	solo-LTR Gollum
	36	29555	29708	solo-LTR Gollum
	36	353500	353653	solo-LTR Gollum (in Folyt1)
	43	150098	150251	solo-LTR Gollum (in Folyt1)
	22	447642	447690	solo-LTR Gollum, 3' end
	22	748776	748819	solo-LTR Gollum, 3' end
	22	3570	3748	solo-LTR Gollum, 5' end
	22	235694	235743	solo-LTR Gollum, 5' end
	22	241128	241177	solo-LTR Gollum, 5' end
	22	748673	748739	solo-LTR Gollum, 5' end
	22	346587	352120	Yaret1 (full length)
	22	352139	357248	Yaret1 (full length)
	36	341768	347172	Yaret1 (full length)
	22	462603	465886	Yaret1 (incomplete)
	36	323082	325760	Yaret1 (truncated)
FOXG_14190	22	380250	383021	Yaret1 (two truncated copies)
	22	168454	169345	Yaret1 fragment
FOXG_14166	22	202630	203678	Yaret1 fragment
FOXG_14178	22	296076	297200	Yaret1 fragment
	22	386603	388695	Yaret1 fragment
	22	807746	807871	Yaret1 fragment
	22	979975	982056	Yaret1 fragment
	22	1005968	1006291	Yaret1 fragment
	36	56874	57273	Yaret1 fragment
	36	80323	80412	Yaret1 fragment
	43	27475	27840	Yaret1 fragment
	43	40535	40773	Yaret1 fragment
	43	62842	63082	Yaret1 fragment
	43	67975	68286	Yaret1 fragment
	43	120226	120413	Yaret1 fragment
	43	180273	180442	Yaret1 fragment
	51	86376	87343	Yaret1 fragment
	22	610670	611761	Yaret1 (3' end)
	43	23667	24415	Yaret1, internal fragment
	43	175960	177707	Yaret1, internal fragment near 3' end
	22	342301	346256	Yaret1-like LINE element (incomplete)
	22	390692	394581	Yaret1-like LINE element (incomplete)
	22	174839	175796	Yaret1-like LINE element fragment
	22	330200	331159	Yaret1-like LINE element fragment
	22	547979	548316	Yaret1-like LINE element fragment
	22	715922	715981	Yaret1-like LINE element fragment
	36	202164	203406	Yaret1-like LINE element fragment
	36	284692	285109	Yaret1-like LINE element fragment
	43	120660	120713	Yaret1-like LINE element fragment
	43	152786	153282	Yaret1-like LINE element fragment
	22	21035	25932	Yaret2
	22	208146	213043	Yaret2
	22	260458	265354	Yaret2
	36	46768	51665	Yaret2
	36	268531	273431	Yaret2
	22	705244	710141	Yaret2 (full length - LTR overlaps with neighbour)
	22	849679	857676	Yaret2 (disrupted by YahAT2)
FOXG_14239	22	703627	705437	Yaret2 (incomplete)
FOXG_14247	22	765301	770262	Yaret2 (ORF not intact; internal sequence gap)
	43	103082	107979	Yaret2 (ORF not intact)
	22	365744	370089	Yaret2 (truncated by sequence gap)
	22	48378	48578	Yaret2 fragment
	22	655629	655874	Yaret2 fragment
	36	148774	148877	Yaret2 fragment
	36	180468	180661	Yaret2 fragment
	36	303683	303869	Yaret2 fragment
	36	470845	471047	Yaret2 fragment
	43	116434	116628	Yaret2 fragment
	43	185588	185691	Yaret2 fragment
	51	8991	9198	Yaret2 fragment
	22	79219	79424	Yaret2 LTR
	22	160867	161062	Yaret2 LTR
	22	222550	222744	Yaret2 LTR
	22	618438	618619	Yaret2 LTR
	22	718923	719102	Yaret2 LTR
	22	763806	764006	Yaret2 LTR
	22	819388	819591	Yaret2 LTR
	22	822297	822491	Yaret2 LTR
	22	835699	835902	Yaret2 LTR
	36	81796	81991	Yaret2 LTR
	36	273765	273994	Yaret2 LTR
	36	384494	384689	Yaret2 LTR
	22	441399	447430	MGR583-like LINE element - full length
	22	659086	665081	MGR583-like LINE element - full length
	22	792094	798110	MGR583-like LINE element - full length
	22	30500	32509	MGR583-like LINE element (incomplete)
	22	844635	849678	MGR583-like LINE element (incomplete)
	22	32506	33077	MGR583-like LINE element fragment
	22	40662	41748	MGR583-like LINE element fragment
	22	107062	107250	MGR583-like LINE element fragment
	22	166801	166986	MGR583-like LINE element fragment
	22	424431	424737	MGR583-like LINE element fragment
	22	495653	495892	MGR583-like LINE element fragment
	22	546584	547218	MGR583-like LINE element fragment
	22	644696	644786	MGR583-like LINE element fragment
	22	657786	657872	MGR583-like LINE element fragment
	22	658079	658138	MGR583-like LINE element fragment
	22	669090	669754	MGR583-like LINE element fragment
	22	670252	670326	MGR583-like LINE element fragment
	22	703258	703483	MGR583-like LINE element fragment
	22	764215	765301	MGR583-like LINE element fragment
	22	827995	828041	MGR583-like LINE element fragment
	36	106646	106705	MGR583-like LINE element fragment
	36	106919	107011	MGR583-like LINE element fragment
	36	338882	339091	MGR583-like LINE element fragment
	36	340891	340961	MGR583-like LINE element fragment
	43	6958	7665	MGR583-like LINE element fragment
	43	29450	31603	MGR583-like LINE element fragment
	43	35270	35357	MGR583-like LINE element fragment
	43	35564	35625	MGR583-like LINE element fragment
	43	46295	46997	MGR583-like LINE element fragment
	51	120784	120872	MGR583-like LINE element fragment
	51	122114	122203	MGR583-like LINE element fragment
	22	245143	245768	Foxy
	22	245808	246434	Foxy
	22	290242	290868	Foxy
	22	291884	292508	Foxy
	36	53472	54092	Foxy
	36	69632	70258	Foxy
	36	279504	280131	Foxy
	36	326117	326742	Foxy
	43	144450	144760	Foxy
	51	15202	15828	Foxy
	36	179844	180002	Foxy (partial)
	36	400538	400751	Foxy (partial)
	36	466346	466643	Foxy (partial)
	51	4691	4988	Foxy (partial)
	51	52954	53380	Foxy (partial)
	22	513967	514046	Foxy fragment
	22	556878	556997	Foxy fragment
	22	658913	659069	Foxy fragment
	22	1014355	1014450	Foxy fragment
	36	41713	41878	Foxy fragment
	36	42614	42708	Foxy fragment
	36	42921	43015	Foxy fragment
	36	105722	105875	Foxy fragment
	36	132600	132665	Foxy fragment
	43	35661	35731	Foxy fragment
	43	171916	172063	Foxy fragment
	51	119775	119870	Foxy fragment
	51	120614	120768	Foxy fragment
	51	121096	121191	Foxy fragment
	51	121943	122097	Foxy fragment
	51	122426	122520	Foxy fragment
	51	123259	123423	Foxy fragment

## Sheet: sc22
FOXG number	From	To	Predicted function of product or comment (light blue: retrotransposon; dark blue: other TE; yellow: effector (pseudo)gene
	1	499	Helitron (truncated by end of contig)
FOXG_14134	2123	2841	weak homologs in Aspergillus and Penicillium
	3570	3748	solo-LTR Gollum, 5' end
	3866	4037	NHT2-like retrotransposon fragment
FOXG_14135	6283	6964	homologs in Aspergillus and Penicillium
FOXG_14136	10412	11181	repetitive sequence similar to FOXG_12542 (Chr3)
	11432	12630	YahAT6 (incomplete)
	14201	14238	mimp1 (truncated)
FOXG_14137	15337	17181	possibly orthologus to FVEG_05466 and FG06651, repetitive in Fol
	17437	21034	Pcretro3-like retrotransposon (incomplete)
	21035	25932	Yaret2 (full length)
	25932	27322	Pcretro3-like retrotransposon (incomplete)
	27323	27527	Hop (internal fragment)
	27528	30498	YahAT6
	30500	32509	MGR583-like LINE element (incomplete)
FOXG_14138	32356	32621	very small; homology to 2 larger proteins: FOXG_15923 (Chr2b) and FOXG_17320 (Chr3); overlaps with LINE elements
	32506	33077	MGR583-like LINE element fragment
FOXG_14139	33252	36249	YahAT2
	37550	37815	DNA transposon - unclassified, fragment
FOXG_14140	39637	40008	small secreted protein, no similarity to other proteins
	40421	40565	Frodo (small fragment, 5' end)
	40662	41748	MGR583-like LINE element fragment
	43817	44029	mimp1
FOXG_14141	44647	44970
	46902	47096	Fot3 fragment
	48378	48578	Yaret2 fragment
	48700	48770	DNA transposon - unclassified, fragment
	49242	49365	solo-LTR Gollum
	49366	49439	Hop4 fragment
	49652	49867	mimp4
	50497	50810	Fot5 fragment
	50970	51032	NHT2-like retrotransposon fragment
	65845	66025	Skippy fragment
	66344	66742	mFot5
	66754	66933	NHT2-like retrotransposon fragment
	67454	67878	mFot5
	68190	68358	Skippy fragment
	68357	70666	Fot5 (50 bp IR)
	70665	70759	NHT2-like retrotransposon fragment
	71000	71146	MAGGY-like retrotransposon fragment
FOXG_14142	72241	74825	MAGGY-like retrotransposon; incomplete 5' end
	74853	77816	YahAT4
	77816	78834	YahAT5 (truncated)
	78900	78992	mimp
	79013	79156	putative effector pseudogene
	79219	79424	Yaret2 LTR
	79418	80002	Fot5 fragment
FOXG_14143	80300	80934	integral membrane protein, homolog of FG07663
	81919	82285	Fot6 fragment
FOXG_14144	82749	84743	similar to FOXG_14183, FVEG_09559 and FG01478
	86331	87080	mFot5
	87384	87587	mimp4
	87685	87897	mimp1
	87986	88206	mimp1
	89399	92012	Folyt1, full length
FOXG_14145	92043	94684	Marsu
FOXG_14146	94937	95872	Marsu
	96938	97143	NHT2-like retrotransposon fragment
FOXG_14147	97126	98517	ABC multidrug transporter (not present in Fv, Fg)
	107062	107250	MGR583-like LINE element fragment
FOXG_14148	108599	109601	Cytochrome P450 monooxygenase (partial)
FOXG_14149	114038	114925	glucose N-acetyltransferase, additional copies on Chr3, 6
FOXG_14150	117963	119346
	121379	121747	impalaE (internally deleted)
FOXG_14151	122500	122775	weak similarity to FG11447
FOXG_14152	128571	129307	weak similarity to FG01049
FOXG_14153	135532	144990	conserved in fungi, possibly EF hand family protein
	145035	145188	solo-LTR Gollum
FOXG_14154	146880	147752
	148838	150701	Fot5 (prototype)
FOXG_14155	152475	153548	similar to FOXG_14174 on Chr14
FOXG_14156	156138	157369	G1 cyclin, similar to FVEG_00602, FGSG_00941 and FOXG_14176
	160867	161062	Yaret2 LTR
FOXG_14157	161298	162465	similarity to FOXG_07117 on Chr6
FOXG_14158	165542	165930
	166801	166986	MGR583-like LINE element fragment
	168454	169345	Yaret1 fragment
FOXG_14159	171629	171991
	173207	174138	unclassified TE; 20 bp IR and internal 22 bp IR
	174839	175796	Yaret1-like LINE element fragment
FOXG_14160	175903	176247	very small; homology to 5 proteins on chr3,6 and unpositioned (e.g. FOXG_06542)
FOXG_14161	176542	178056	kinetochore protein involved in chromosome segregation, multiple copies in Fol
	178638	178775	repetitive element - unclassified
	180205	186224	MAGGY-like retrotransposon
FOXG_14162	186332	186748	similar to FOXG_12542 (Chr3)
FOXG_14163	191161	191612
FOXG_14164	193044	193763	contains von Willebrand factor (vWF) type A domain
	195060	195214	solo-LTR Gollum
FOXG_14165	196966	198053	contains Bromo Adjacent Homology domain
FOXG_14166	202630	203678	Yaret1 fragment
FOXG_14167	204307	205594	possibly orthologous to FVEG_11307 and FGSG_12266, repeated in Fo (FOXG_17117 (Chr6), FOXG_14179 (Chr14), FOXG_13880 (Chr10))
	208146	213043	Yaret2 (full length)
FOXG_14168	217390	218863
FOXG_14169	219435	219975
	220356	220543	NHT2-like retrotransposon fragment
	222550	222744	Yaret2 LTR
	223511	224571	YahAT6 (incomplete)
	224715	225779	YahAT6 (incomplete)
FOXG_14170	227262	227852
	227744	228747	DNA transposon - unclassified, fragment
	228682	229636	DNA transposon - unclassified, fragment
FOXG_14171	229717	230070	homologs in Fungi
FOXG_14172	232429	233386	similarity to haemolysin-III channel protein / adiponectin receptor; in total 5 homologs in Fo on Chr 3,6,9,14
	235694	235743	solo-LTR Gollum, 5' end
	241128	241177	solo-LTR Gollum, 5' end
FOXG_14173	243315	243650
	244167	244284	DNA transposon - unclassified, fragment
	245143	245768	Foxy
	245808	246434	Foxy
	251567	252264	Fot8 (internally deleted; 19 bp IR)
	253251	255465	Fot2 (full length)
	255729	255831	repetitive element - unclassified
FOXG_14174	256242	257310	similar to FOXG_14155 on Chr14
	260458	265354	Yaret2 (full length)
FOXG_14175	265614	265907	identical to FOXG_14156 cyclin (partial)
FOXG_14176	279804	280807	G1 cyclin, similar to FVEG_00602, FGSG_00941 and FOXG_14156
FOXG_14177	282668	283473	conserved glycine-rich secreted protein; GPI anchor
	285022	287237	Fot2 (full length)
	290242	290868	Foxy
	291884	292508	Foxy
FOXG_14178	296076	297200	Yaret1 fragment
FOXG_14179	297805	299039	possibly orthologous to FVEG_11307 and FGSG_12266, repeated in Fo (FOXG_17117 (Chr6), FOXG_14167 (Chr14), FOXG_13880 (Chr10))
	302057	304996	Hop3
	306995	313010	MAGGY-like retrotransposon
	313364	313556	NHT2-like retrotransposon fragment
FOXG_14180	314736	317793	FoCrypton
FOXG_14181	318763	320201	conserved in fungi
FOXG_14182	322308	323626	similarity to FVEG_02531, FGSG_08924 and several proteins in Fo
FOXG_14183	326113	328535	possibly orthologous to FVEG_09559 and FGSG_01478
FOXG_14184	328790	329434	possibly orthologous to FVEG_02865 and FGSG_11581; several homologs in Fo, no homologs in other fungi
FOXG_14185	330094	330246	very small; homology to 4 larger proteins on Chr3,6 and unpositioned (e.g. FOXG_06542)
	330200	331159	Yaret1-like LINE element fragment
	331665	336859	NHT2-like retrotransposon fragment
	336883	339875	Hornet
FOXG_14186	339821	340351	chromodomain-containing protein; several homologs on Chr3, 6
	340488	340671	unclassified TE; 20 bp IR
	340674	340846	Hop6 fragment
	342301	346256	Yaret1-like LINE element (incomplete)
	346587	352120	Yaret1 (full length)
	352139	357248	Yaret1 (full length)
	357670	357859	NHT2-like retrotransposon fragment
FOXG_14187	358630	358796
FOXG_14188	359062	360602	vegetative incompatibility protein HET-E-1; NACHT and WD40 domain protein; several homologs in Fv, Fg and other fungi
FOXG_14189	361572	362606	possibly orthologous to FGSG_13477
	365744	370089	Yaret2 (truncated by sequence gap)
	373303	376358	unclassified TE; 22 bp IR
	376905	381680	Hop4 (two internal sequence gaps)
FOXG_14190	380250	383021	Yaret1 (two truncated copies)
	386536	386606	MAGGY-like retrotransposon fragment
	386603	388695	Yaret1 fragment
	388693	390589	Fot6 - truncated
	390692	394581	Yaret1-like LINE element (incomplete)
FOXG_14191	395855	396287	possibly MYB DNA-binding domain
FOXG_14192	397355	397880
FOXG_14193	398765	399473
FOXG_14194	400742	403458	serine protease, multiple homologs on Chr3, 6 (e.g. FOXG_12551)
	403508	403607	NHT2-like retrotransposon fragment
FOXG_14195	404737	406385	very small; 4 nearly identical homologs on Chr3,6 (e.g. FOXG_12550)
	407824	410789	YahAT6
	412746	415738	Hornet
FOXG_14196	417377	418882	Smc, Chromosome segregation ATPase domain
FOXG_14197	419967	423751	conserved in fungi, high similarity to FOXG_14205 and FOXG_12549 putative methyl transferases
	424431	424737	MGR583-like LINE element fragment
FOXG_14198	426557	427534	4 nearly identical homologs on Chr3,6 (e.g. FOXG_12548)
FOXG_14199	434568	437404	Calpain family cysteine protease, conserved in fungi
	438906	439059	solo-LTR Gollum
FOXG_14200	440023	441179	related to aspartyl/glutamyl-tRNA(Gln) amidotransferase subunit A, related to FOXG_14206 and close homologs on Chr3,4,10
	441399	447430	MGR583-like LINE element - full length
	447642	447690	solo-LTR Gollum, 3' end
FOXG_14201	449902	451810	C2H2 finger domain protein; possibly orthologous to FVEG_03239 and FGSG_10517, several homologs in Fo (Chr3, 6)
FOXG_14202	453436	454164
FOXG_14203	456290	456651
FOXG_14204	459594	460115
	460299	461327	putative effector gene; low similarity to other Fol and fungal proteins; 1 intron
	462603	465886	Yaret1 (incomplete)
FOXG_14205	469421	470332	Methyltransferase_11 domain, conserved in fungi, probably orthologous to FVEG_07415 and FGSG_12021, several homologs in Fo
	478579	479175	YahAT1-S
FOXG_14206	479717	481236	related to aspartyl/glutamyl-tRNA(Gln) amidotransferase subunit A; several copies in Fo, related to FOXG_14200 and close homologs on Chr3,4,10
FOXG_14207	483136	484928
FOXG_14208	487291	488404	putative G protein-coupled receptor alpha
FOXG_14209	492768	493799	similar to FVEG_04008 and FGSG_09457, several homologs in Fo
	495653	495892	MGR583-like LINE element fragment
	499281	500480	highly repetitive DNA (direct repeats)
FOXG_14210	502277	503548
FOXG_14211	504672	506156	related to C2H2 transcription factor (Azf1); similar to FVEG_07926, FGSG_13123 and FOXG_01564
FOXG_14212	508177	509008	possibly orthologous to FGSG_09277, several homologs in Fo
FOXG_14213	511528	512181	similarity to FVEG_08482, FGSG_03230 and FOXG_10021
	513967	514046	Foxy fragment
FOXG_14214	514614	516998	homologs in Pyrenomycetes, several homologs in Fo
FOXG_14215	520329	521142	similar to FVEG_07854 and FGSG_13145, several homologs in Fo on Chr3,5,6
FOXG_14216	522610	524460	(histone) N-acetyltransferase (GNAT) domain, similarity to beta-N-acetylglucosaminidase, possibly orthologous to FVEG_07996 and FGSG_07167, several homologs in Fo on Chr3,5,6
FOXG_14217	525170	525586	conserved in fungi (small protein, cysteines conserved); ortholog of FVEG_04280 and FGSG_05357, several close homologs in Fo on Chr2a,3,6
FOXG_14218	527006	528172	conserved in fungi; possibly orthologous to FVEG_04226 and FGSG_05307, several homologs in Fo on Chr2a,3,6
FOXG_14219	530047	531540	similarity to FOXG_14259
FOXG_14220	534259	535734	many close homologs in Fol on Chr3,5,6; similar to FG06651
FOXG_14221	539241	543787	possibly orthologous to FVEG_11510 and FG10835, 10 homologs in Fo on Chr3,6,9,14
	545479	546583	Hop4 (truncated)
	546584	547218	MGR583-like LINE element fragment
	547979	548316	Yaret1-like LINE element fragment
	548432	550311	Fot5
	550326	550874	mFot5
	550875	551280	mFot5
	551281	556858	MAGGY-like retrotransposon
	556878	556997	Foxy fragment
FOXG_14222	558106	562091	Helitron
	562418	564280	Fot5 (truncated)
	603957	604043	mFot5 fragment
FOXG_14223	604780	605124	SIX9
	605374	605873	mimp1 (with insertion)
	607449	607526	mimp2
	609229	609278	DNA transposon - unclassified, fragment
	610670	611761	Yaret1 (3' end)
	612057	612205	Hornet fragment
	612460	614192	NhORF4 (ORF disrupted by Frodo)
	614193	617000	Frodo
	617001	618429	NhORF4 (ORF disrupted by Frodo)
	618438	618619	Yaret2 LTR
	618621	620703	YahAT4 (truncated)
	620715	621714	Hornet (5' end, one IR)
	622075	623238	YahAT5 (truncated)
	623239	624969	YahAT3 (disrupted by gap in sequence and hornetS)
	624970	625325	HornetS (truncated by gap in sequence)
	625326	626400	YahAT3 (disrupted by gap in sequence and hornetS)
	627669	627739	YahAT7 fragment
	628816	629022	NHT2-like retrotransposon fragment
FOXG_14224	629680	630513	methyltransferase-UbiE family protein
FOXG_14225	630888	631851	cyclopentanone 1,2-monooxygenase [Pyrenophora tritici-repentis] / steroid monooxygenase
FOXG_14226	632222	632705
FOXG_14227	633300	634250	NADP(+)-dependent dehydrogenase
	634259	634861	Fot5 (interrupted by YahAT1 and incomplete)
FOXG_14228	634862	637187	YahAT1, full length
	637186	638028	Fot5 (interrupted by YahAT1 and incomplete)
	638031	642209	DNA transposon - unclassified (20+21 bp IR)
FOXG_14229	642197	643396	Repetitive, helitron-like
	644253	644325	MAGGY-like retrotransposon fragment
	644696	644786	MGR583-like LINE element fragment
FOXG_14230	644865	646478	bZIP transcription factor hacA / hac1
	647061	647275	mimp3
	647984	648135	solo-LTR Gollum
FOXG_14231	648391	648873	similar to hypothetical protein PTRG_09253 of Pyrenophora tritici-repentis; overlaps with retrotransposon
	648698	648916	MAGGY-like retrotransposon fragment
	649003	649196	NHT2-like retrotransposon fragment
	649197	650050	Fot6 fragment
FOXG_14232	650981	651289
FOXG_14233	652339	655065	similar to FG03670
	655083	655319	DNA transposon - unclassified (28 bp IR)
	655423	655600	NHT2-like retrotransposon fragment
	655629	655874	Yaret2 fragment
	656078	656300	mimp1
	656745	656966	mimp1
	657786	657872	MGR583-like LINE element fragment
	658079	658138	MGR583-like LINE element fragment
	658913	659069	Foxy fragment
	659086	665081	MGR583-like LINE element - full length
	665311	665521	NHT2-like retrotransposon fragment
FOXG_14234	666276	668875	bifunctional catalase-peroxidase
	669090	669754	MGR583-like LINE element fragment
	669744	669809	Hornet fragment
	670252	670326	MGR583-like LINE element fragment
	670796	671167	DNA transposon - unclassified, fragment
	671166	672024	DNA transposon - unclassified (21 bp IR)
FOXG_14235	672019	674349	Marsu
	675302	675516	mimp3
	676065	676275	NHT2-like retrotransposon fragment
	676276	677877	Hop6 (disrupted by HornetS)
	677869	678627	HornetS
	678618	679945	Hop6 (disrupted by HornetS)
	679944	680014	YahAT7 fragment
	680030	682969	Hop3
	682968	689072	Helitron
FOXG_14236	689228	691361	highly similar to secreted oxidoreductase ORX1; in FOXG_14236 gene model fused to Helitron
FOXG_14237	691611	692552	recQ family helicase; overlaps with Fot3 transposon
	692444	692697	Fot3 fragment
	692694	696046	NHT2-like retrotransposon fragment
	697169	698441	NHT2-like retrotransposon fragment
	698440	699042	Fot3 fragment
	699048	700892	Fot5 (full length)
	700891	702245	Fot3 (truncated)
FOXG_14238	702268	703400	recQ family helicase; overlaps with MGR583-like LINE element
	703258	703483	MGR583-like LINE element fragment
FOXG_14239	703627	705437	Yaret2 (incomplete)
	705244	710141	Yaret2 (full length - LTR overlaps with neighbour)
FOXG_14240	711073	711549
	712273	714531	Fot6
	714794	714860	Gimli2 fragment
	715922	715981	Yaret1-like LINE element fragment
	717239	717364	MAGGY-like retrotransposon fragment
	718923	719102	Yaret2 LTR
	721726	724181	MAGGY-like retrotransposon fragment
	724816	724962	MAGGY-like retrotransposon fragment
	725289	725417	NHT2-like retrotransposon fragment
	725517	726024	Marsu fragment
	726141	727159	MAGGY-like retrotransposon fragment
	727794	727940	MAGGY-like retrotransposon fragment
	731358	731860	Hop3 (interrupted by MAGGY-like retrotransposon)
	731861	737878	MAGGY-like retrotransposon
	737855	740320	Hop3 (interrupted by MAGGY-like retrotransposon)
FOXG_14241	740435	741588
FOXG_14242	745471	746343	similarity to FG03141
	748673	748739	solo-LTR Gollum, 5' end
	748776	748819	solo-LTR Gollum, 3' end
FOXG_14243	750602	750940	aspartic endopeptidase
	752620	753216	DNA transposon - unclassified, fragment
FOXG_14244	754466	754828	similarity to FG09242
	754802	754916	mimp1 (truncated)
FOXG_14245	755410	761148	Helitron
FOXG_14246	761399	762125	SIX6
	762794	763009	mimp4
	763467	763636	NHT2-like retrotransposon fragment
	763806	764006	Yaret2 LTR
	764139	764224	NHT2-like retrotransposon fragment
	764215	765301	MGR583-like LINE element fragment
FOXG_14247	765301	770262	Yaret2 (ORF not intact; internal sequence gap)
FOXG_14248	775353	777087	MFS transporter
	778685	780593	DNA transposon - unclassified (incomplete)
FOXG_14249	782171	783748	probably secreted, no homologs
FOXG_14250	784485	785290	conserved secreted protein; possible GPI anchor; similarity to FOXG_12416 and FOXG_12472 on Chr3
FOXG_14251	786579	788396	bacterial-type 3-ketosteroid-delta-1-dehydrogenase (fumarate reductase/succinate dehydrogenase)
FOXG_14252	791155	791789
	791716	792087	Unclassified TE, 19 bp IR
	792094	798110	MGR583-like LINE element - full length
	798289	798636	Hop6 fragment
FOXG_14253	798910	799764	homolog of small secreted proteins in other Fo strains but no SP (frameshift)
	800319	800460	MAGGY-like retrotransposon fragment
	800624	800931	Fot5 fragment
	803491	804004	Unclassified TE, 22 bp IR
	804609	806426	Fot5
	806692	807024	SIX11
	807347	807560	mimp2
	807746	807871	Yaret1 fragment
	807877	808098	mimp1
FOXG_14254	808873	810857	conserved secreted protein
FOXG_14255	816626	818811	YahAT3
	819388	819591	Yaret2 LTR
FOXG_14256	819759	822221	Marsu
	822297	822491	Yaret2 LTR
	822679	823328	2-oxoglutarate-dependent ethylene/succinate-forming enzyme (partial, fused to FTF1)
FOXG_14257	823575	826836	FTF1 homolog (in Broad annotation fused to EFE)
	827995	828041	MGR583-like LINE element fragment
	829701	829886	Skippy fragment
	830149	830374	mimp4
FOXG_14258	830929	833119	ORX1
	833240	835105	Fot5 (full length)
	835329	835479	solo-LTR Gollum
	835699	835902	Yaret2 LTR
FOXG_14259	837553	839070	similarity to FOXG_14219
FOXG_14260	839705	840007	5' part of larger gene? (homologs are larger)
FOXG_14261	840435	840698	should be combined with FOXG_14260 (same Blast hits; e.g. FG04526)
FOXG_14262	841323	841796	should be combined with FOXG_14260 (same Blast hits; e.g. FG04526)
	841936	842146	DNA transposon - unclassified, fragment
	844240	844310	YahAT7 fragment
	844635	849678	MGR583-like LINE element (incomplete)
	849679	850247	Yaret2 (disrupted by YahAT2)
FOXG_14263	850248	853127	YahAT2
	853123	857676	Yaret2 (disrupted by YahAT2)
	861009	863979	YahAT6
FOXG_14264	867103	867909	7 (larger) homologs on Chr3,6 (e.g. FOXG_06908)
FOXG_14265	868265	868833	very small; 7 (larger) homologs on Chr3,6 (e.g. FOXG_06908)
	869755	870014	DNA transposon - unclassified (23 bp IR)
	873466	873661	NHT2-like retrotransposon fragment
FOXG_14266	875989	876404	internal DNA repeat
FOXG_14267	881009	881507	very small; 3 highly similar (but larger) homologs on Chr3,6
FOXG_14268	882910	885374	repetitive sequence similar to FOXG_12542 (Chr3); contains 150 bp similar to NHT2-like retrotransposon
FOXG_14269	886544	888484	TE (Helentron ?)
FOXG_14270	890526	890855
FOXG_14271	892878	893540
FOXG_14272	896564	898392	high similarity to FG10047 - four homologs in genome
FOXG_14273	899221	904167	similar to IDC1; in total 10 homologs in Fol genome
FOXG_14274	907912	909198	homologs in fungi; in total 11 homologs in Fol genome
FOXG_14275	910257	911605	putative transcription factor; high similarity to FG05381 - 5 homologs in Fol genome
	912418	912606	NHT2-like retrotransposon fragment
FOXG_14276	913219	914343	homologs in fungi; in total 10 homologs in Fol genome
FOXG_14277	919505	922779	putative transcription factor; homologs in fungi; in total 9 homologs in Fol genome
FOXG_14278	922595	922900	(overlaps with extended gene model of FOXG_14277)
FOXG_14279	924453	925626	very small; 3 near identical (but larger) homologs on Chr3,6
FOXG_14280	929208	929669	predicted hydrolase, closest homologs are plant proteins
	929811	930569	HornetS
FOXG_14281	935714	937981	highly similar to FOXG_07107 (Chr6); many homologs in fungi
FOXG_14282	941107	943018	many homologs in Chaetomium
FOXG_14283	944458	949938	homology to Ankyrin repeat/phosphorylases in Fol on Chr3,6,12,14
	950097	950381	DNA transposon - unclassified, fragment
FOXG_14284	951492	954916	homology to Ankyrin repeat/phosphorylases
FOXG_14285	955694	956368
	967663	967798	NHT2-like retrotransposon fragment
FOXG_14286	967954	969256
FOXG_14287	971623	972521	Methyl transferase, closest homologs in Fv and Fg
FOXG_14288	973844	974332	ATP synthase subunit D, very highly conserved (but no ortholog in Fv, Fg ortholog is FGSG_04285)
	974562	978672	NHT2-like retrotransposon fragment
	979033	979912	NHT2-like retrotransposon fragment
	979975	982056	Yaret1 fragment
FOXG_14289	982169	983575	glycosyl transferase; ortholog of FVEG_02568
FOXG_14290	984163	984840	possible NAD-dependent epimerase/dehydratase; ortholog of FVEG_02567
FOXG_14291	985146	988218	YahAT2 (internal sequence gap)
	988969	989124	solo-LTR Gollum
FOXG_14292	990454	994048	close homologs in Fol (e.g. FOXG_14777), many homologs in fungi
FOXG_14293	998891	999268	C6 transcription factor, apparently no orthologs in Fv Fg; truncated?
FOXG_14294	1000621	1001615
FOXG_14295	1003443	1004838
	1005968	1006291	Yaret1 fragment
FOXG_14296	1009328	1009904
	1014355	1014450	Foxy fragment
FOXG_14297	1014471	1015622	BTB/POZ domain protein, no orthologs in Fv, Fg
FOXG_14298	1016524	1017570	Esterase/lipase superfamily (alpha/beta hydrolase domain); no orthologs in Fv, Fg
FOXG_14299	1018998	1019385
FOXG_14300	1020830	1023708	YahAT2
FOXG_14301	1025535	1029502	Hop5
	1030199	1030514	Fot5 fragment

## Sheet: Sc36
FOXG number	From	To	Predicted function or comment (light blue: retrotransposon; dark blue: other TE; yellow: effector (pseudo)gene
	1	462	YahAT2 (truncated by end of contig)
	675	2351	Fot5 (truncated)
	2387	2609	Fot5 fragment
	2623	2760	mFot5 partial
	3273	3407	SIX5
	4539	4760	mimp1
FOXG_16398	4993	5484	SIX3 (AVR2)
	6046	6854	NHT2-like retrotransposon (interrupted by YahAT1 and incomplete)
FOXG_16399	6854	9178	YahAT1, full length
	9178	10370	NHT2-like retrotransposon (interrupted by YahAT1 and incomplete)
FOXG_16400	13167	14173	NHT2-like retrotransposon fragment
	14174	14713	NHT2-like retrotransposon fragment
	16671	18029	NHT2-like retrotransposon fragment
	19709	20027	DNA transposon - unclassified, interrupted by mFot5
	20025	20466	mFot5
	20464	20551	DNA transposon - unclassified, interrupted by mFot5
FOXG_16401	20464	22303	metallopeptidase
FOXG_16402	23889	24852
	25007	25121	NHT2-like retrotransposon fragment
	26615	29554	Hop3
	29555	29708	solo-LTR Gollum
FOXG_16403	29788	30156
FOXG_16404	30540	30936
FOXG_16405	31773	32798	similar to FG11120
FOXG_16406	33166	34085
	34225	40074	Pcretro3-like retrotransposon - (almost?) full length
	41713	41878	Foxy fragment
	42614	42708	Foxy fragment
	42921	43015	Foxy fragment
FOXG_16407	45937	46432	MFS transporter
	46768	51665	Yaret2 (full length)
	53472	54092	Foxy
	54597	56824	Fot6
	56874	57273	Yaret1 fragment
	57290	58181	YahAT7 fragment
	58354	58459	YahAT7 fragment
FOXG_16408	58462	59669	alpha N-acetylglucosamine transferase
	60055	60268	mimp2
	60834	61039	mimp4
	61237	61616	mimp1 (with insertion)
	61615	61660	NHT2-like retrotransposon fragment
	61659	63468	DNA transposon - unclassified
	63502	63589	NHT2-like retrotransposon fragment
FOXG_16409	65112	67578	beta-1,3 exoglucanase
	68510	69242	DNA transposon - unclassified, fragment
	69410	69521	DNA transposon - unclassified, fragment
	69632	70258	Foxy
	70893	71738	Impala, ORF with internal stop
FOXG_16410	72753	74066	Cytochrome P450 monooxygenase
FOXG_16411	74302	76626	YahAT1, full length
	76654	79648	Hornet
	80323	80412	Yaret1 fragment
	81796	81991	Yaret2 LTR
FOXG_16412	82312	85191	YahAT2
	85198	85387	NHT2-like retrotransposon fragment
	85399	86244	DNA transposon - unclassified, fragment
	88896	89040	mimp1 (truncated)
FOXG_16413	90538	96830	Helitron
	96829	97033	mimp4 (imperfect IRs)
FOXG_16414	97394	100323	FTF1 homolog
FOXG_16415	103124	105634	Marsu
	105722	105875	Foxy fragment
	106646	106705	MGR583-like LINE element fragment
	106919	107011	MGR583-like LINE element fragment
	107009	108764	Fot5 (truncated)
FOXG_16416	108933	109631	SIX2
	109843	110064	mimp1
FOXG_16417	111713	113268	SHH1
	113606	113889	putative small secreted protein
	114995	115217	mimp
FOXG_16418	116409	117260	SIX1 (AVR3)
	118118	118337	mimp4
FOXG_16419	120715	125348	Helitron
	124550	126866	Folyt2 (one IR missing)
FOXG_16420	130359	132542	Marsu
	132600	132665	Foxy fragment
	132691	132907	NHT2-like retrotransposon fragment
	135867	136180	SIX14
	136439	136644	mimp4
	136862	137084	mimp1
	137396	137616	mimp4
FOXG_16421	142823	143535	NHT2-like retrotransposon fragment
	143534	146527	Hornet
FOXG_16422	146489	148210	DNA transposon - unclassified (33 bp IR)
	148774	148877	Yaret2 fragment
	153254	153332	Hop6 fragment
	179844	180002	Foxy (partial)
	180468	180661	Yaret2 fragment
	181787	182473	Fot5 fragment
FOXG_16423	187666	192030	Helitron
	192091	194435	YahAT5
	195051	195645	DNA transposon - unclassified, fragment
	195833	196694	YahAT2 fragment
	196695	199461	YahAT7 (full length)
	200728	200941	mimp2
	201009	201437	mFot5
	201730	202101	homolog of Ave1 of Verticillium
	202164	203406	Yaret1-like LINE element fragment
	203405	205851	Frodo (one IR missing)
	205850	208057	Fot3 (full length)
	208736	213651	NHT2-like retrotransposon (incomplete)
	219557	222551	Hornet
FOXG_16424	223597	224167	similar to FG03829
	227065	227332	Hop5 (with large internal deletion)
FOXG_16425	231547	232665
	233344	236283	Hop3
FOXG_16426	237762	238826	FAD dependent oxidoreductase
FOXG_16427	240701	241654	related to poly(ADP)-ribose polymerase
	244679	244864	putative effector; two homologs in Fol
FOXG_16428	247425	248891
	249767	257614	Skippy - full length
FOXG_16429	261700	263301
FOXG_16430	266192	267709	possible class V chitinase
	268531	273431	Yaret2 (full length)
	273765	273994	Yaret2 LTR
FOXG_16431	274794	275993	similar to ABA3 of Botrytis, required for abscisic acid biosynthesis
FOXG_16432	277167	277808	Cytochrome P450 monooxygenase
	278753	279333	Fot5 fragment
	279504	280131	Foxy
FOXG_16433	281559	282479	contains von Willebrand factor (vWF) type A domain
	284692	285109	Yaret1-like LINE element fragment
	285323	285425	Skippy fragment
	289353	290613	Fot5 fragment
FOXG_16434	291392	292411	internal NQTP repeats; highly similar to FOXG_17329 (Chr3) and FOXG_17089 (Chr6); no close homologs in other fungi
FOXG_16435	299098	299691	secreted protein; high similarity to FOXG_17328 (chr3) , FOXG_17090 (chr6) and FOXG_13743 (Chr10); also homologs in other fungi
FOXG_16436	300001	301229	O-methyltransferase
FOXG_16437	302386	303260	similarity to FG02705
	303683	303869	Yaret2 fragment
FOXG_16438	304137	304970
	310547	312510	Fot8 (prototype)
FOXG_16439	319088	319795	related to riboflavin aldehyde-forming enzyme
FOXG_16440	320216	320634	unclassified TE; 26 bp IR
FOXG_16441	322081	322994
	323082	325760	Yaret1 (truncated)
	325767	325822	Hop6 fragment
	326117	326742	Foxy
FOXG_16442	329286	331523	Helitron
	336762	338774	Hop6-like (29 bp IR)
	338882	339091	MGR583-like LINE element fragment
	340891	340961	MGR583-like LINE element fragment
	341768	347172	Yaret1 (full length)
FOXG_16443	348560	348658
FOXG_16444	348667	348879	similarity to FG11335
	349240	350323	Fot5 (truncated)
	350318	351166	Hop4, partial, internal stop
	351130	353743	Folyt1, full length
	353500	353653	solo-LTR Gollum (in Folyt1)
	353746	353992	Hop4 fragment
FOXG_16445	355767	356108	RTX superfamily of bacterial toxins; similarity to FG09242
	357654	357887	unclassified TE; 21 bp IR
FOXG_16446	359103	359609
FOXG_16447	360130	362673	similarity to FOXG_16461; homologs in other fungi (not Fusarium spp.)
FOXG_16448	363256	365494	similarity to FOXG_16462; homologs in other fungi (not Fusarium spp.)
	366128	371740	NHT2-like retrotransposon - full length
	372193	375586	NhORF4
	376723	377762	possible secreted protein; weak homologs in other fungi (without SP)
FOXG_16449	378235	380752	dynamin family GTPase
FOXG_16450	382330	383503	protein kinase
	384494	384689	Yaret2 LTR
FOXG_16451	384716	386177
FOXG_16452	387045	387698	NadR domain (Predicted ATPase/kinase involved in NAD metabolism)
FOXG_16453	387982	392912	RNA-directed RNA polymerase
FOXG_16454	394338	394442	possibly very small secreted protein, no homologies
	394719	395310	mFot5
	395350	395465	NHT2-like retrotransposon fragment
	395466	395645	NHT2-like retrotransposon fragment
	395636	395684	NHT2-like retrotransposon fragment
FOXG_16455	396822	399988	RNA interference and gene silencing protein
	400538	400751	Foxy (partial)
FOXG_16456	402775	403449	ribonuclease
FOXG_16457	403508	404935
FOXG_16458	409442	411989
	415954	419632	MAGGY-like retrotransposon fragment
	420357	421033	Skippy-like retrotransposon fragment
FOXG_16459	423336	430501	homologs in Nectria, Metarhizium and a few other fungi; in part identical to FOXG_06946 (Chr6); 3 other homologs on Chr3,6, unpositioned scaffolds
FOXG_16460	433223	434488	protein kinase
FOXG_16461	451070	453744	homologs in other fungi (not Fusarium spp.); 10 (near) identical sequences on Chr2a,3,7,14,15,unpositioned scaffolds
FOXG_16462	454784	458843	homologs in other fungi (not Fusarium spp.); 6 (near) identical sequences on Chr2a,3,15,unpositioned scaffolds
FOXG_16463	463455	466104	Marsu (incomplete)
	466346	466643	Foxy (partial)
	466663	466756	YahAT7 fragment
FOXG_16464	468654	469317	SIX8
	470845	471047	Yaret2 fragment
FOXG_16465	472037	477690	homologs in other fungi (not Fusarium spp.); 8 near identical homologs on Chr2a,3,14,15,unpositioned scaffolds
FOXG_16466	479283	480376

## Sheet: sc43
FOXG number	From	To	Predicted function or comment (light blue: retrotransposon; dark blue: other TE; yellow: effector (pseudo)gene
	1	431	Fot5 (truncated by end of contig)
	1680	1729	NHT2-like retrotransposon fragment
FOXG_17244	1971	3282	putative effector (large intron in gene model probably not real)
	6958	7665	MGR583-like LINE element fragment
FOXG_17245	8763	9396	similar to FGSG_04613, no homologs in other fungi
FOXG_17246	9666	10170	conserved in fungi
	12663	15532	unclassified TE; 75 bp IR
FOXG_17247	16435	18988	no close homologs
FOXG_17248	20304	21169	no close homologs
	23667	24415	Yaret1, internal fragment
	24416	27472	Sam, full length
	27475	27840	Yaret1 fragment
	29450	31603	MGR583-like LINE element fragment
FOXG_17249	29563	30027	internal to MGR583-like LINE element
	32273	32440	NHT2-like retrotransposon fragment
FOXG_17250	33464	34626	several homologs in LS regions of Fol; weak homologs in other fungi
	34946	35100	NHT2-like retrotransposon fragment
	35270	35357	MGR583-like LINE element fragment
	35564	35625	MGR583-like LINE element fragment
	35661	35731	Foxy fragment
FOXG_17251	36535	37466	weak homologs in LS regions of Fol and in other fungi
FOXG_17252	39211	40206	similarity to haemolysin-III channel protein / adiponectin receptor and FOXG_17118, no orthologs in Fg, Fv
	40535	40773	Yaret1 fragment
FOXG_17253	42896	43470	no close homologs
FOXG_17254	44271	46214	related to TPR domain proteins and kinesin light chain; no close homologs in Fv, Fg
	46295	46997	MGR583-like LINE element fragment
FOXG_17255	49675	50279	no close homologs
FOXG_17256	58474	59178	4 tansmembrane regions; only homologs in Fol LS regions
FOXG_17257	60221	61533	chitinase, not secreted; highly similar to FOXG_00921 (Chr1), possibly orthologous to FVEG_00592 and FGSG_00952
	62842	63082	Yaret1 fragment
FOXG_17258	64843	66606	homologs in LS regions including FOXG_14181 (Chr14) and in other fungi (middle part)
FOXG_17259	66993	67747	no close homologs
	67975	68286	Yaret1 fragment
FOXG_17260	69705	70253	Fork head DNA binding domain; homologs in fungi
FOXG_17261	71043	71759	no close homologs
FOXG_17262	72867	73832	no close homologs
FOXG_17263	79226	79633	no close homologs
FOXG_17264	81716	82614	no close homologs
FOXG_17265	92736	93740	no close homologs
FOXG_17266	94842	97363	putative transciption factor, no close homologs in Fv, Fg or other fungi
	99317	102067	Frodo
	103082	107979	Yaret2 (ORF not intact)
	109117	111327	Fot3 (full length)
FOXG_17267	112156	112822	Carboxymuconolactone decarboxylase (involved in protocatechuate catabolism); homologs in fungi
	114631	114851	mimp1
FOXG_17268	115599	116410	YahAT3, 5' end (deletions, insertions)
	116434	116628	Yaret2 fragment
FOXG_17269	117063	118301	part of uncharacterized retrotransposon; several copies in LS regions
	120226	120413	Yaret1 fragment
	120660	120713	Yaret1-like LINE element fragment
FOXG_17270	121713	124687	DNA transposon - unclassified (20 bp IR)
FOXG_17271	125984	128307	YahAT1, full length
FOXG_17272	128985	133027	peptide synthase/polyketide synthase
FOXG_17273	133124	139249	Helitron
FOXG_17274	142123	144446	YahAT1, full length
	144450	144760	Foxy
	145111	145333	mimp1
	147371	147584	mimp2
	149238	149452	mimp4
	149670	149892	mimp1
	150008	152621	Folyt1, full length
	150098	150251	solo-LTR Gollum (in Folyt1)
	150851	151299	DNA transposon - unclassified, fragment
	152030	152201	DNA transposon - unclassified, fragment
	152786	153282	Yaret1-like LINE element fragment
FOXG_17275	153820	155069	YahAT2
	155069	157909	Frodo
	158575	158790	mimp3
	160336	161709	unclassified TE; 21 bp IR
	161853	167009	NHT2-like retrotransposon - incomplete
	167009	167155	Hornet, internal fragment
	167196	167596	Fot5 fragment
FOXG_17276	167679	168110	small secreted protein with LysM domain (peptidoglycan / chitin binding)
	168724	170896	DNA transposon - unclassified (40 bp IR)
	171916	172063	Foxy fragment
	172168	175959	Pcretro3-like retrotransposon (incomplete)
	175960	177707	Yaret1, internal fragment near 3' end
	177701	177795	Hornet, 3' end
	178047	180277	Fot6
	180273	180442	Yaret1 fragment
	180449	181211	Hop6 (internal deletion)
	185588	185691	Yaret2 fragment
FOXG_17277	186056	187924	YahAT2, 5' end
	187925	190902	Hornet

## Sheet: sc51
FOXG number	From	To	Predicted function or comment (light blue: retrotransposon; dark blue: other TE; yellow: effector (pseudo)gene
FOXG_17444	1805	4598	Marsu (incomplete)
	4691	4988	Foxy (partial)
	5008	5101	YahAT7 fragment
FOXG_17445	6999	7662	SIX8
	8991	9198	Yaret2 fragment
FOXG_17446	12052	15096	homologs in other fungi (not Fusarium spp.); 8 near identical homologs on Chr2a,3,14,15,unpositioned; next to SIX8; subtelomeric?
	15059	15201	YahAT6 (interrupted by Foxy)
	15202	15828	Foxy
	15852	18701	YahAT6 (interrupted by Foxy)
	18913	19028	unclassified TE; 27 bp IR
FOXG_17447	19685	21500	glycosyltransferase
FOXG_17448	21802	22623
	22855	23279	mimp3 (with mimp4 insertion)
	22968	23174	mimp4 (in mimp3)
FOXG_17449	23604	25084	Cytochrome P450 monooxygenase
FOXG_17450	25886	26681
FOXG_17451	27178	28106
FOXG_17452	28321	30002	Cytochrome P450 monooxygenase
	30706	30885	NHT2-like retrotransposon fragment
	30954	31101	mFot5 (interrupted by NHT2-like retrotransposon)
	31095	36703	NHT2-like retrotransposon fragment
	36721	36996	mFot5 (interrupted by NHT2-like retrotransposon)
	37140	37353	mimp2
	37391	37595	mimp4
	37715	38157	mFot5
	38188	40051	Fot5 (truncated)
	40398	40619	mimp1
	40751	40908	NHT2-like retrotransposon fragment
	40923	41092	unclassified TE; 48 bp IR
FOXG_17453	41315	43616	squalene-hopene-cyclase
FOXG_17454	43694	44506	methyltransferase-UbiE family protein
	44641	44856	mimp3
FOXG_17455	45714	46929	Cytochrome P450 monooxygenase
FOXG_17456	47327	48145	Tri7 homolog (Tri7 is required for acetylation of the oxygen on C-4 of T-2 toxin)
	48581	51194	NHT2-like retrotransposon fragment
	51268	51633	pseudogene - similar to small secreted proteins in other strains
	52329	52543	mimp3
	52878	54098	unclassified TE, 29 bp IR, interrupted by Foxy
	52954	53380	Foxy (partial)
	54277	54489	mimp1
	54567	54995	Skippy LTR
	55055	55165	Gimli2 fragment
	58795	58904	mimp4 fragment
	59542	59760	mimp4
	59847	60059	mimp1
FOXG_17457	60669	61188	SIX10
	61548	61791	unclassified TE; 27 bp IR
	62415	62753	SIX12
	63608	63693	mimp1 (truncated)
	64481	64909	mFot5
	65216	65875	SIX7
	66140	68058	Fot5 (truncated)
	68173	68386	mimp2 (truncated)
	68593	68646	mimp1 (truncated)
	69900	71500	Fot4 (incomplete)
	73006	73155	NHT2-like retrotransposon fragment
	73155	73236	Skippy fragment
	75067	76279	mimp1 (with insertion)
FOXG_17458	76759	80046	FTF1 homolog
	81155	84151	Hornet
	85000	86200	Impala, ORF with internal stops
	86376	87343	Yaret1 fragment
	87390	89734	YahAT5
	91631	94509	Drifter
	94510	95069	SIX1-H (pseudogene)
	96237	96453	mimp4
FOXG_17459	96858	98371	integral membrane protein
	103710	104105	NHT2-like retrotransposon fragment
	105153	105375	mimp1
FOXG_17460	106297	107092	bifunctional catalase-peroxidase, secreted (partial sequence)
	113576	113812	DNA transposon - unclassified, fragment
	113813	116465	Hop3 (interrupted by HornetS)
	116466	117224	HornetS
	117225	117449	Hop3 (interrupted by HornetS)
	117474	119651	YahAT7 (incomplete)
	119775	119870	Foxy fragment
	120614	120768	Foxy fragment
	120784	120872	MGR583-like LINE element fragment
	121096	121191	Foxy fragment
	121943	122097	Foxy fragment
	122114	122203	MGR583-like LINE element fragment
	122426	122520	Foxy fragment
	123259	123423	Foxy fragment
FOXG_17461	123716	125986	Marsu
	126803	127096	Gimli (one IR truncated)
	127634	127882	YahAT7 fragment
	127492	128836	putative effector
	129823	130029	mimp4
	130073	130290	mimp4
	130335	130423	mFot5 fragment
	131396	131607	NHT2-like retrotransposon fragment
	131619	131878	Fot3 fragment
FOXG_17462	132448	133219	Astacin-like metalloprotease, homologs in animals (signal peptide encoded in 5' extension to gene model)
