# Supplementary material for: MITEs in the promoters of effector genes allow prediction of novel virulence genes in Fusarium oxysporum
Source: BMC Genomics. 2013 Feb 22;14:119. doi: 10.1186/1471-2164-14-119 (PMC3599309; doi:10.1186/1471-2164-14-119)
Supplement: Additional file 6 — Primers used in this study. [file 1471-2164-14-119-S6.xlsx]

## Sheet: AddFile4
Primer name	Sequence 5'-> 3'	Target
SIX1F	CCCCGAATTGAGGTGAAG	SIX1
SIX1R	AATAGAGCCTGCAAAGCATG	SIX1
SIX3F	TGAGCGGGCTGGCAATTC	SIX3
SIX3R	CAATCCTCTGAGATAGTAAG	SIX3
SIX5F	GCGCTTCGAGTACATCTCTG	SIX5
SIX5R	CTAGGCCGCATCACAATAGA	SIX5
FemF	ATGAAGTACACTCTCGCTACC	FEM
FemR	GGTGAAAGTGAAAGAGTCACC	FEM
GC1F	GTCGCCAATCCATGAAAAAG	FOXG_17447
GC1R	TCCAATGATGATCCGAGATG	FOXG_17447
GC3F	ATGGCCCAGTTGTACGCATTGC	FOXG_17449
GC3R	CAGTGTCCATGGTGAGAAGG	FOXG_17449
GC4F	GAGATGCCCGAGATGAGA	FOXG_17450
GC4R	CAGGTGTAAAGTCGCTGTCG	FOXG_17450
GC6F	CTGATAAGTTGCTGGCACG	FOXG_17452
GC6R	ACGAATCCTGTCCTTCATGG	FOXG_17452
GC7F	ACACTGCCCTCCTCTTACTTG	FOXG_17453
GC7R	ATTCGAGCGGTAACATCAGG	FOXG_17453
GC8F	TCACAAGGAGTCATCGACCA	FOXG_17454
GC8R	ATATCGGTCGCTGGACAAAC	FOXG_17454
GC9F	TATGCTTCCCACCTTCGATC	FOXG_17455
GC9R	TTCCCGTCTTTGGTCAACTC	FOXG_17455
GC10F	GCTGTCTTGGATTGCTAGGC	FOXG_17456
GC10R	CGAAGAAACCTCCCGTAGTG	FOXG_17456
